# Supplementary material for: Immunocytochemical Analysis of the Wall Ingrowths in the Digestive Gland Transfer Cells in Aldrovanda vesiculosa L. (Droseraceae)
Source: Cells. 2022 Jul 16;11(14):2218. doi: 10.3390/cells11142218 (PMC9322817; doi:10.3390/cells11142218)
Supplement: Supplementary file 1 [file cells-11-02218-s001.zip]

Archive with 1 entries (1 files):
- cells-1774065-supplementary.pdf
